# Supplementary material for: We know what we need: Older adults’ and stakeholders’ perspectives on ageing, health, and wellbeing in Pakistan
Source: PLOS Glob Public Health. 2026 Feb 20;6(2):e0005916. doi: 10.1371/journal.pgph.0005916 (PMC12923039; doi:10.1371/journal.pgph.0005916)
Supplement: S2 File — (XLSX) [file pgph.0005916.s002.xlsx]

## Sheet: Karachi
Respondee	Definition of aging		Things needed to lead a healthy life		Resources available to lead a healthy life		Hurdles and obstacles		Measures to be taken by the government
Elderly	Completed youth, responsibilities are dealt with, peak work time is over,relax and enjoy downtime, spends more time at home with family, health issues come up, peace is disturbed, become dependent on someone		Healthy food, good environment, proper treatment, loving and caring family members, peace, stable and good income, a supportive and helpful spouse, good quality medication, old-age benefits, access to recreational activities, medical allowance, cooperative and respectful children.		Medical care, house help, financial stability, children's support, children and grandchildren, Behbood Saving Certificates, old-age benefits, religious and social gatherings friend circles.		Lack of food discounts, no medical facilities like medical cards, no old age homes, no access to proper healthcare services or providers, lack of caretakers and nurses for elderly who need full time care, environmental issues like pollution, no stable income, lack of financial support from family, expensive living costs, lack on inclusion for women in religious spaces, children not financially so…		Provide post-retirement financial support to elderly, provide allowance, access to free and good quality medical care, establishment of a good, peaceful and stable environment, reduce pollution, allow religious and social gatherings and make them accessible to the elderly, health cards, ration cards, public parks, establishment of more old age homes, elderly discounts on transport and utilities.
Stakeholder	Become moody, reduced food intake, lonely, partner dies, children get busy in their lives, become dependent on children, loss of memory, emotional instability, feeling of isolation, irritability with life, reduced immunity, weakness,		Good environment, healthy food intake, active life, old age homes, community and religious gatherings, stay busy in order to not overthink, proper schedule, supportive family and children, respect from others, regular check ups with doctors.		No support from government, only community helps, financial help available to an extent from family, access to food, not much pressure to work, counseling available in some hospitals, onlien consultations, government hospitals are available where healthcare is free of cost, pension for retired government employees, NGOs for social support.		Negative thoughts, not being respected, loved, or involved by children, mental and physical weakness, deteriorating health, inability to perform day-to-day activities like walking, inability to communicate with others, stress due to family and financial issues.		Arrange ambulances, free medicines, discounts for elderly, do not make them wait in lines, allow them to receive treatment in hospitals before payment, travel should be free or discounted, arrange regular health checks for individuals in the elderly age category, medical cards, low cost medical fees, free wheelchairs, free equipment like BP and glucose testing devices, those in prison must have r…
Elderly	After the age of 60, when your arms and legs start to hurt, housing challenges, children get married, responsibilities in life are dealt with, stress leads to poor health, more prone to illnesses like alzheimer's, must seek assistance from children and family.		Good diet, understanding children, caring and concerned family, exercise, participation in religious and social gatherings, avoid stress, engage in fun acitivities, spend time with loved ones, good health, pray, stay happy and grateful and be optimistic.		Family support, health services in community center, stay with family, care available, facilities to keep us entertained, occasional outings, respectful public places, respect from others.		Financial issues, stress, health carriers, stress concerning children, declining health,		Medical care, allowance amount, more public spaces for the elderly, arrange activities for adults.
Stakeholder	Age of 60 and above, stress increases, responsibilities increase, start repeating sentences multiple times, starting behaving like children, stop working, demand love, care, time, and attention from family and others around them, become dependent on children.		Family's love, own a house, good diet, good overall health, family support, attention, love and respect from others, social gatherings, transport facilities, prayers, accessible medical care and facilities, cleanlinees, good diet.		Own house, family and children, national saving certificates, pensions for retired government employees, support from AKDN, welfare, access to good food.		Lack of financial and family support, health issues, busy children, many children leave their parents in old age homes, family issues after sons get married and get busy, lack of respect,		Prioritize older citizens, provide work opportunities for the elderly, more old age homes, provide financial aid to those who need it, provide good medical care, treat the elderly on a priority basis, provide them with immediate treatment without first asking for payment, old-age benefit allowance, free medical services, good transport services.
Elderly	Over the age of 65, unable to do anything, unable to think positively, loneliess if family does not care, physicall and mentally weak, health deteriorates and medical needs increase, family and friends no more, start depending on someone else, not resourceful, depressed, lack of income and financial stress, focus on religion.		Medicine on time, food on time, eat in moderation, eat healthy, slow down and relax, exercise regularly, help others, make friends, get enough sleep, focus on religion, forgive others, good medical care, participate in social gatherings, good quality medication, counseling, mental and physical support, knowledge about technology to keep up with the times.		Supportive children, financial and physical support from family, access to service providers like maids, drivers, etc, freedom to practice religion, socializing with others, access to good food, easy access to medical care, provident funds, national saving certificates, public spaces like parks.		Costly medical facilities, high inflation rate, environmental issues like pollution and global warming, no health insurance, no ration cards, poor road conditions, lack of clean drinking water, environmental pollution, lack of good quality education, expensive living costs, high hospital bill expenditure, technology barriers, no discounts for the elderly, unemployment, no properties or assets to …		Establish separate policies for the elderly, free medical care, improve road condtion, make efforts to rerduce pollution, give he elderly allowance amount, discounts for elderly, health benefits, create more inclusive spaces, more job opportunities for the old so they can support themselves.
Stakeholder	Starts behaving like a child, organs stop working properly, weakness, tiredness, inability to do much work, gets hyper easily, stubborn, people start to avoid them, children leave them in old age homes, health deteriorates.		Take care of themselves and their family, support from family and friends, free medical facilities, a retirement plan, regular checkups, couseling, laws to ensure check and balance of service provision, pension, allowance for non-government employees, take care of their diet, exercise, and mental health, time and attention from loved ones, engage in social events and gatherings, a happy and peace…		Family support, pensions for government employees, free medical facilities at government hospitals, provident funds, gratuity funds, access to medical care, not much support from the government.		Communication barrier with children, financial issues, dependent on their children, sometimes children cannot provide for their elders, hesitate to rely on them for support, mental health concerns primarily stress and depression, lack of support from the government, expensive medical bills, improper nutrition,		Monthly healthcare services for the elderly, regular checkups, and tests, help those who are not as financially strong, free medication, establish a healthy environment, reduce inflation, establish better government facilities that provide good quality care, senior citizens center, railway discounts, awareness sessions for youngsters, provident funds, welfare efforts to cater to the needy, health…
Elderly	Body becomes weak, become forgetful, bones hurt, mental and physical health both deteriorate, become dependent on others, unable to perform everyday tasks, unemployment/retirement leads to financial constraints, stress increases due to various reasons, person gets more irritable and cranky, more sensitive, lose stamina, feel helpless sometimes, freedom is limited because dependent on someone else.		Money, easy access to medicines, affordable healthcare, good medical facilities, good diet, good company of friends, family support, caring and loving children, own house, allowance for personal spending, up-to-date with technology, spirituality and faith, prayers, presence of caretakers for those who require help and care, social gatherings, freedom to practice religion, regular health checkups,…		Good health services in governement facilities, medical certificates, supportive children, encoruaging friends and family, allowances, maids, religious freedom, social gatherings, parks, grandchildren.		Deteriorating health, lack of money, high inflation rates, lack of good quality food, not having a proper residence, poor road conditions, lack of knowledge about technology use, gadgets, language barriers as not as proficient in English, electricity, gas and water provision issues, limited social opportunities, inaccessibility issues like no elevators in some buildings.		No data available.
Stakeholder	Start depending on someone else, experience memory loss, weakness, tiredness, illnesses increase, emotional instability, get angru easily, change in behavior, crave more time and attnetion from loved ones, loneliness, become stubborn, childish tendencies, start to sleep less, body is more prone to pain.		Love and support from family, attendant for those who require care, importance and respect from those around them, religion and faith.		NGOs, facility of maids and caretakers, medical facilities available,recreational activities, government health facilities, pension for government employees, community centers, ambulance services.		Health issues leading to inability to work, financial constraints, physical restraints, stress and tension, diffifuclt relations with children, noise pollution, dependency due to weakness.		Better quality healthcare services, affordable healthcare, more ambulances, establishment of more old age homes, financial assistance, ration cards, health cards, counseling services for the elderly.
Elderly	over the age of 60/70, unemployment, children get married and start their own families, health issues arise, retirement leads to idleness, dependent on children, loneliness, becomes more sensitive, financial issues arise due to unemployment, fear of the future, become more religious, expectations from children increase.		Nutritious diet, exercise, clean environment, stress-free family life, good mental health, reduces stress and depression, more greenery and trees, good sewerage and sanitation system, organic produce, healthy relationships with those around us, health cards, a steady income, affordable healthcare, participation in social gatherings.		Saving certificates, pension, family support, government facilities like hospitals available, financial help from children, spousal support, parks, children and grandchildren, freedom to practice religion, maids, drivers, gadgets.		High inflation rate, no medical coverage for private firm employees, no benefits, no monthly allowance after retirement, no discounts or concessions, lack of good quality medical services, high inflation and lack of employment is leading to increased crimes and thus a compromise in safety, technological barriers, lack of job opportunities who wish to work, no provident fund, corruption.
Stakeholder	Old, dependent on someone else, unable to do work themselves, experience more pain, feel tired and weak, start behaving like children, stubborn, repeat words, get irritated and agitated easily, children get busy which leads to loneliness, expectations from children increase, health starts to deteriorate, sight issues, speech problems, financially unstable due to unemployement, require constant at…		Medication, exercise, food on time, good hygeine, good mental and physical health, good medical care, easy access to good doctors, allowance money for spending on day-to-day expenses, participation in social gatherings, interacting with loved ones, family support, love and respect from children, caregivers for those who require extra care and attention, old homes.		Government facilities for affordable healthcare, Darul Sukun, parks and public spaces, caring and supportive children, pension, grandchildren, Aman ambulances, NGOs for support, access to food, services like Saylani, JDC, and Edhi for support.		No old homes, no money, no good medical services, no medicines, lack of pensipn/allowances for non-government employees, lack of awareness regarding care for the elderly, no proper emergency service arrangements, lack of wheelchairs, lack of trained personnel for care provision.		Affordable healthcare for elderly, a good transportation system, attange more healthcare facilities, more ambulances and critical care arrangements, more trained personnel for emergencies, charitable organizations focused on helping the elderly, more old age homes, free food provision for those who cannot afford it, more parks and public spaces for the elderly to spend time in, allowance money, f…

## Sheet: Thatta
Respondee	Definition of aging	Things needed to lead a healthy life	Resources available to lead a healthy life	Hurdles and obstacles	Measures to be taken by the government
Elderly	Something that comes with age, a result of sickness, poverty, and weakness. Stress, unemployment, domestic issues, improper nutrition sleep, lack of sleep and exercise, overthinking and expensive living all contribute to aging. Characterised by reduced energy, weakness, difficulty in performing day-to-day tasks, lack of things keepign you busy, disobedient and disrespectful children,sitting idle.	Nutritious food, exercise, stress-free living, staying busy, spending quality time with family, happiness, pets, material possessions like a house and car.	Electricity and water provision, availability of a government hospital and school in the area	No source of income, electricity outages, poor road conditions, por sanitation, improper treatment in government hospitals, poor education standard in government schools, limited pension money, expensive living	Ensure consistent provision of amenities including electricty, water, gas, get proper sanitation, better the condition of roads, improve the condition of government hospitals, provide better quality care free of cost, improve school education standards.
Stakeholders	Comes with age over 60 to 70 years of age. Characterized by difficult behavior, stubbornness, childish attitude. Domestic issues and stress contribute to aging. Unable to do much work, gets agitated and angry easily, poor eyesight, sitting idle makes them upset, lack of money makes them feel old.	Nutritious food, exercise, caring children, clean spaces, public spaces for socialising.	Ambulances, hospitals, medical stroes, doctors, pension, Ehsaas Programme	No drivers for ambulances, no tires for cars, no medicines in medical stores, no proper treatment in hospitals, old people have to stand in line for hours, Electricity outages, bills, improper management of Ehsaas Programme	Ehsaas Programme to provide support in the form of money for food, treatment, and daily living. Pension, priority treatment in hospitals, wheelchairs for all those who need it, give money to those who do not get pension, separate society for those who do not want to live with their families, better treatment for handicapped, not make them stand in lines, bear the expenses for their children's mar…
Elderly	Due to age, poverty accelerates aging, not having enough resources, overthinking and stress, unemployment, lack of support from the government. Unemployed children, lack of support from the government, expensive living, no aid from anywhere, early marriage contributed to aging.	A steady income, an organization to provide funding for support, employment for children, happiness, stress-free livingfree medical care	Children employed but pay is limited, local hospital.	No income, no employment, poverty, lack of proper food and nutrition, costly medical care, no doctors or facility in the area. No water or electricity, poor condition of roads, diseases due to pollution, lack of money to buy medicine, educated children but unemployed, aid money taken by higher authorities for their own use, employment in exchange for bribes, malaria.	Provide monetary aid, improve the condition of roads, reduce pollution, provide jobs to children, wheelchairs for the elderly, free of cost medical care, free medicine.
Stakeholders	Over 60 years of age, not given any work, resting, retired. Weakness, depression, poverty and not having work accelerates aging, consuming food with additives leads to aging.	Money, jobs, good food, good health, happiness	Ambulances, free medicine, caring and attentive children, social facilities.	Money, no drivers for ambulances, no mechanics, poor condition of roads, no doctors for hospitals, improper treatment at facilities, no monetary aid, no teachers in schools, no petrol or oxygen in ambulances, lack of water, electricity outages.	Provide monetary help, improve road conditions, better hospital service conditions, improve teaching standards in schools, better ambulances and better public transport options, free medication, better nutrition, public spaces for the elderly
Elderly	Weakness, more susceptible to disease, loss of courage and willpower, inevitable process, painful joints, poverty leads to aging, no reliable income, stress, lack of resources, children distancing themselves from parents.	More accessibility to resources, more employment opportunities in the government sector,	Children earning and providing for them, seasonal labor work opportunities, gas, electrivity, water,	No electrivity, gas, water, no sustainable source of income, no properties to their name, lack of attention and care from children, inflation, financial stress, inadequate food and nutrition, illnesses due to lack of work.	Electricity, gas, water provision, more employment opportunities, monetary aid for the needy.
Stakeholders	Comes with age, those over 60 or 70 years, authoritative figure in the household, one who gives suggestions, consent, opinions on things. Stress, tension, responsibilities accelerate aging, reduced brain functioning capacity, easily agitated, stubborn and hard to deal with, no sustainable income and impaired access to work contribute to aging, unmarried daughters and financial stress lead to agin…	Work and money, material resources are importnt, happiness of children, good spouses/proposals for children	No facilities provided by the government, able to feed families, 12000 PKR to 80 people, Ahsaas-e-Kafalat Program, government school with free education for children, no expenditure on books, water supply via water pumps, transport available, gas, pension for those with government jobs, government jobs for limited people, ambulances, fire brigade, air conditioners, land for cultivation, cattle fo…	Lack of money and a sustainable income, inability to do labor work, weakness, frailty, lack of support from children, lack of work opportunities.	Financial help, better medical care, better transport, private facilities for effiicient transportation, provide medicine, books, etc.
Elderly	Age after youth, after 60-70 years of age, stress resulting from illness leads to aging, weak, no energy to work, dependent on children, paralysis and being bed-ridden.	Seeking proper treatment when needed, respect and obedience from children, opinion should be valued, medicines easily and readily available, health, personal wealth, savings, stable income, own house, nutritious diet, daily exercise, proper schedule and sleep, regular detailed checkups, good hospitals, good doctors, good education for children, proper waste management, washrooms for the elderly w…	Availability of electricity, gas, water, government hospitals, concern from children	Health issues, not being respected by children, familial conflicts, weakness, unduteous children, pollution and illness stemming from it, dependence on others, lack of proper medical aid, poverty, lack of money to afford good quality care, no pension or savings, no good cleaning system, water and electricity issue, lack of good education, inability to do labor, lack of employment opportunities, p…	Better transport facilities, better roads, free access to medical care, financial support
Stakeholders	Elderly who must be cared for by their children, after 60 years of age, weak, sad, stressed due to responsibilities, familial issues, poverty, unemployment, etc.	Own house, old homes for those who do not live with their children, adequate diet and nutrition, respect and care from family and caregivers, cleanliness, reduced pollutiongood education in schools, good hospitals, better roads, parks for the elderly, proper waste management, AC, TV, newspaper.	Village doctors, wheelchairs for some elderly available, electricity, water, medical store, cars, rooms in hospitals	Travel is cumbersome, poor condition of roads, wheelchairs not readily available, doctors unavailable, problems with elevators in medical centers, poor first aid, lack of good water supply, expensive medication, no medical facility in village	Fixed monthly amount for elderly, couselor meeting regularly to share their opinions and voice their problems, union to address issues of the elderly, free medical coverage, special support for the disabled, old house, provide access to quality food, measures to improve pollution condition, wheelchairs for the disabled.
